# Supplementary material for: Lessons Learned from the Lessons Learned in Public Health during the First Years of COVID-19 Pandemic
Source: Int J Environ Res Public Health. 2023 Jan 18;20(3):1785. doi: 10.3390/ijerph20031785 (PMC9914715; doi:10.3390/ijerph20031785)
Supplement: Supplementary file 1 [file ijerph-20-01785-s001.zip]

Archive with 1 entries (1 files):
- ijerph-2143815-supplementary.pdf
